# Supplementary material for: RSK1 vs. RSK2 Inhibitory Activity of the Marine β-Carboline Alkaloid Manzamine A: A Biochemical, Cervical Cancer Protein Expression, and Computational Study
Source: Mar Drugs. 2021 Sep 7;19(9):506. doi: 10.3390/md19090506 (PMC8467814; doi:10.3390/md19090506)
Supplement: Supplementary file 1 [file marinedrugs-19-00506-s001.zip]

Archive with 1 entries (1 files):
- marinedrugs-1305520-supplementary materials.pdf
